# Supplementary material for: RBD Double Mutations of SARS-CoV-2 Strains Increase Transmissibility through Enhanced Interaction between RBD and ACE2 Receptor
Source: Viruses. 2021 Dec 21;14(1):1. doi: 10.3390/v14010001 (PMC8781274; doi:10.3390/v14010001)
Supplement: Supplementary file 1 [file viruses-14-00001-s001.zip]

Archive with 2 entries (2 files):
- Table S1.xlsx
- viruses-1481745 -suppl figures.pdf
