# Supplementary material for: RBD Double Mutations of SARS-CoV-2 Strains Increase Transmissibility through Enhanced Interaction between RBD and ACE2 Receptor
Source: Viruses. 2021 Dec 21;14(1):1. doi: 10.3390/v14010001 (PMC8781274; doi:10.3390/v14010001)
Supplement: Supplementary file 1 [file viruses-14-00001-s001.zip › Table S1.xlsx]

## Sheet: Sheet1
Supplementary table 1. Missense mutations identified in RBD (http://cov-glue.cvr.gla.ac.uk/#/replacement)
Replacement	Codon Number	Ref Nt Position	Ref. Amino Acid	Replaced Amino Acid	Num seqs
N501Y	501	23063	N	Y	257333
S477N	477	22991	S	N	36814
L452R	452	22916	L	R	22334
N439K	439	22877	N	K	21141
E484K	484	23012	E	K	16426
K417N	417	22811	K	N	6595
T478K	478	22994	T	K	6559
S494P	494	23042	S	P	2862
A520S	520	23120	A	S	2409
N501T	501	23063	N	T	2167
K417T	417	22811	K	T	1616
A522S	522	23126	A	S	1615
V367F	367	22661	V	F	1100
Y453F	453	22919	Y	F	981
N440K	440	22880	N	K	929
P384L	384	22712	P	L	896
S477R	477	22991	S	R	754
F490S	490	23030	F	S	612
G446V	446	22898	G	V	603
T323I	323	22529	T	I	585
P330S	330	22550	P	S	542
V382L	382	22706	V	L	493
A522V	522	23126	A	V	488
R357K	357	22631	R	K	472
P384S	384	22712	P	S	379
R346K	346	22598	R	K	364
P479S	479	22997	P	S	361
S477I	477	22991	S	I	346
E484Q	484	23012	E	Q	300
T478I	478	22994	T	I	298
S459F	459	22937	S	F	292
T385I	385	22715	T	I	291
L452Q	452	22916	L	Q	268
Q414K	414	22802	Q	K	255
Q414R	414	22802	Q	R	232
L455F	455	22925	L	F	222
A348S	348	22604	A	S	219
K444*	444	22892	K	*	208
Y508H	508	23084	Y	H	207
A475V	475	22985	A	V	203
T478R	478	22994	T	R	202
V483F	483	23009	V	F	195
N448Y	448	22904	N	Y	191
A344S	344	22592	A	S	189
N354D	354	22622	N	D	183
L452M	452	22916	L	M	174
N450K	450	22910	N	K	170
S373L	373	22679	S	L	169
F318L	318	22514	F	L	167
Q321E	321	22523	Q	E	167
A352S	352	22616	A	S	164
V320G	320	22520	V	G	148
G476S	476	22988	G	S	147
R408K	408	22784	R	K	142
F490L	490	23030	F	L	136
N481K	481	23003	N	K	134
T376I	376	22688	T	I	128
N354K	354	22622	N	K	127
E406Q	406	22778	E	Q	122
T385N	385	22715	T	N	116
E516Q	516	23108	E	Q	115
A522P	522	23126	A	P	110
S359N	359	22637	S	N	106
R403K	403	22769	R	K	105
K356R	356	22628	K	R	104
R408I	408	22784	R	I	104
I410V	410	22790	I	V	104
N370S	370	22670	N	S	103
F338L	338	22574	F	L	102
V483A	483	23009	V	A	100
V367L	367	22661	V	L	94
S514F	514	23102	S	F	93
A411S	411	22793	A	S	90
A475S	475	22985	A	S	90
E471Q	471	22973	E	Q	89
V327I	327	22541	V	I	84
L335F	335	22565	L	F	84
G339D	339	22577	G	D	84
D427N	427	22841	D	N	82
K444N	444	22892	K	N	76
V362F	362	22646	V	F	75
L517F	517	23111	L	F	75
T470I	470	22970	T	I	74
K444R	444	22892	K	R	73
G496S	496	23048	G	S	73
V341I	341	22583	V	I	69
S373P	373	22679	S	P	69
P521S	521	23123	P	S	69
V367I	367	22661	V	I	68
P322S	322	22526	P	S	66
S459Y	459	22937	S	Y	64
A372V	372	22676	A	V	63
I434V	434	22862	I	V	63
I468V	468	22964	I	V	63
A520V	520	23120	A	V	63
V320I	320	22520	V	I	62
S494L	494	23042	S	L	61
G446S	446	22898	G	S	59
V503I	503	23069	V	I	59
G404C	404	22772	G	C	58
G485V	485	23015	G	V	58
G339S	339	22577	G	S	57
A419S	419	22817	A	S	57
A348T	348	22604	A	T	54
T470N	470	22970	T	N	54
K458N	458	22934	K	N	53
P463S	463	22949	P	S	52
S373A	373	22679	S	A	50
Y508C	508	23084	Y	C	50
N394Y	394	22742	N	Y	48
I402V	402	22766	I	V	48
P412L	412	22796	P	L	47
R346S	346	22598	R	S	46
Q493K	493	23039	Q	K	46
K378N	378	22694	K	N	45
P330L	330	22550	P	L	44
Q493L	493	23039	Q	L	44
F486L	486	23018	F	L	43
V503F	503	23069	V	F	43
E324V	324	22532	E	V	42
G485R	485	23015	G	R	42
N370H	370	22670	N	H	41
T415N	415	22805	T	N	41
S477G	477	22991	S	G	41
P479L	479	22997	P	L	41
Q493R	493	23039	Q	R	41
E324Q	324	22532	E	Q	40
A352V	352	22616	A	V	40
F318S	318	22514	F	S	39
R346I	346	22598	R	I	39
N370K	370	22670	N	K	39
T430I	430	22850	T	I	38
V445A	445	22895	V	A	38
E484G	484	23012	E	G	38
P521R	521	23123	P	R	38
Q321L	321	22523	Q	L	36
D427Y	427	22841	D	Y	36
E471D	471	22973	E	D	36
A348V	348	22604	A	V	35
N354S	354	22622	N	S	35
L513F	513	23099	L	F	35
P384R	384	22712	P	R	34
L390F	390	22730	L	F	34
N448H	448	22904	N	H	33
V320F	320	22520	V	F	32
L368I	368	22664	L	I	30
V401L	401	22763	V	L	30
V407I	407	22781	V	I	30
I468T	468	22964	I	T	30
E484A	484	23012	E	A	30
P499S	499	23057	P	S	30
T415A	415	22805	T	A	29
G476A	476	22988	G	A	29
F490Y	490	23030	F	Y	29
Y505H	505	23075	Y	H	29
N331T	331	22553	N	T	28
D405Y	405	22775	D	Y	28
N501S	501	23063	N	S	28
N354H	354	22622	N	H	27
V367A	367	22661	V	A	27
D427G	427	22841	D	G	27
Y449H	449	22907	Y	H	27
Q321K	321	22523	Q	K	26
V433F	433	22859	V	F	26
Q493H	493	23039	Q	H	26
G482S	482	23006	G	S	25
P521L	521	23123	P	L	25
P337S	337	22571	P	S	24
R346G	346	22598	R	G	24
E471K	471	22973	E	K	24
I472V	472	22976	I	V	24
V483I	483	23009	V	I	24
Q321*	321	22523	Q	*	23
S349P	349	22607	S	P	23
G485S	485	23015	G	S	23
Q506K	506	23078	Q	K	23
H519Y	519	23117	H	Y	23
T323A	323	22529	T	A	22
A435S	435	22865	A	S	22
L441F	441	22883	L	F	22
E471G	471	22973	E	G	22
G485A	485	23015	G	A	22
H519P	519	23117	H	P	22
G413W	413	22799	G	W	21
Q414*	414	22802	Q	*	21
N440Y	440	22880	N	Y	21
N448S	448	22904	N	S	21
G504S	504	23072	G	S	21
E340D	340	22580	E	D	20
N440T	440	22880	N	T	20
Y451H	451	22913	Y	H	20
A475T	475	22985	A	T	20
N394T	394	22742	N	T	19
V445I	445	22895	V	I	19
G447V	447	22901	G	V	19
T470A	470	22970	T	A	19
I472T	472	22976	I	T	19
N481D	481	23003	N	D	19
P499H	499	23057	P	H	19
N501I	501	23063	N	I	19
P507S	507	23081	P	S	19
T523I	523	23129	T	I	19
T523N	523	23129	T	N	19
V320A	320	22520	V	A	18
T323R	323	22529	T	R	18
A344T	344	22592	A	T	18
F329L	329	22547	F	L	17
A344V	344	22592	A	V	17
S366P	366	22658	S	P	17
D427H	427	22841	D	H	17
D427V	427	22841	D	V	17
P479H	479	22997	P	H	17
P491L	491	23033	P	L	17
Y505W	505	23075	Y	W	17
E324D	324	22532	E	D	16
S325F	325	22535	S	F	16
P337T	337	22571	P	T	16
T393I	393	22739	T	I	16
V445F	445	22895	V	F	16
F456L	456	22928	F	L	16
K462N	462	22946	K	N	16
T470K	470	22970	T	K	16
G504D	504	23072	G	D	16
H519Q	519	23117	H	Q	16
G339V	339	22577	G	V	15
E340K	340	22580	E	K	15
D389E	389	22727	D	E	15
L441I	441	22883	L	I	15
N460I	460	22940	N	I	15
L518I	518	23114	L	I	15
S371P	371	22673	S	P	14
W436C	436	22868	W	C	14
G447S	447	22901	G	S	14
R457S	457	22931	R	S	14
E465D	465	22955	E	D	14
E484D	484	23012	E	D	14
F490V	490	23030	F	V	14
G496V	496	23048	G	V	14
F515L	515	23105	F	L	14
A522E	522	23126	A	E	14
E324K	324	22532	E	K	13
E340G	340	22580	E	G	13
W353C	353	22619	W	C	13
S375F	375	22685	S	F	13
N450D	450	22910	N	D	13
Y489H	489	23027	Y	H	13
P499L	499	23057	P	L	13
V503A	503	23069	V	A	13
P507L	507	23081	P	L	13
V320L	320	22520	V	L	12
T333I	333	22559	T	I	12
N334K	334	22562	N	K	12
C361*	361	22643	C	*	12
C361T	361	22643	C	T	12
F374L	374	22682	F	L	12
E406D	406	22778	E	D	12
G413R	413	22799	G	R	12
R466K	466	22958	R	K	12
N481S	481	23003	N	S	12
Q493*	493	23039	Q	*	12
T345S	345	22595	T	S	11
K356N	356	22628	K	N	11
Y369H	369	22667	Y	H	11
K378R	378	22694	K	R	11
D405E	405	22775	D	E	11
G413E	413	22799	G	E	11
T415I	415	22805	T	I	11
V433I	433	22859	V	I	11
P463L	463	22949	P	L	11
S469L	469	22967	S	L	11
V483L	483	23009	V	L	11
P491S	491	23033	P	S	11
Y495H	495	23045	Y	H	11
P507A	507	23081	P	A	11
V510L	510	23090	V	L	11
L517I	517	23111	L	I	11
A520T	520	23120	A	T	11
T523A	523	23129	T	A	11
P322A	322	22526	P	A	10
C336S	336	22568	C	S	10
P337L	337	22571	P	L	10
E340A	340	22580	E	A	10
A352D	352	22616	A	D	10
I358V	358	22634	I	V	10
F377L	377	22691	F	L	10
D428G	428	22844	D	G	10
S438F	438	22874	S	F	10
S443A	443	22889	S	A	10
N460K	460	22940	N	K	10
L461I	461	22943	L	I	10
L461P	461	22943	L	P	10
G476C	476	22988	G	C	10
S494A	494	23042	S	A	10
L517P	517	23111	L	P	10
P521T	521	23123	P	T	10
S359G	359	22637	S	G	9
S359T	359	22637	S	T	9
S371F	371	22673	S	F	9
N394S	394	22742	N	S	9
S399L	399	22757	S	L	9
I402L	402	22766	I	L	9
A411T	411	22793	A	T	9
A411V	411	22793	A	V	9
G413V	413	22799	G	V	9
N440D	440	22880	N	D	9
N448D	448	22904	N	D	9
N448T	448	22904	N	T	9
I472L	472	22976	I	L	9
G476V	476	22988	G	V	9
S477T	477	22991	S	T	9
Q506*	506	23078	Q	*	9
L513I	513	23099	L	I	9
L518P	518	23114	L	P	9
I326V	326	22538	I	V	8
V327F	327	22541	V	F	8
P337H	337	22571	P	H	8
R357I	357	22631	R	I	8
S359R	359	22637	S	R	8
D364N	364	22652	D	N	8
S371T	371	22673	S	T	8
A372S	372	22676	A	S	8
A372T	372	22676	A	T	8
T376S	376	22688	T	S	8
G381R	381	22703	G	R	8
D389N	389	22727	D	N	8
V395I	395	22745	V	I	8
V395L	395	22745	V	L	8
R408T	408	22784	R	T	8
Q409*	409	22787	Q	*	8
K417R	417	22811	K	R	8
I418V	418	22814	I	V	8
P426S	426	22838	P	S	8
N440S	440	22880	N	S	8
G446A	446	22898	G	A	8
Y449S	449	22907	Y	S	8
E465G	465	22955	E	G	8
D467Y	467	22961	D	Y	8
Q474H	474	22982	Q	H	8
T500I	500	23060	T	I	8
T500S	500	23060	T	S	8
V511I	511	23093	V	I	8
R328I	328	22544	R	I	7
P330A	330	22550	P	A	7
N334H	334	22562	N	H	7
S349F	349	22607	S	F	7
K356M	356	22628	K	M	7
K356T	356	22628	K	T	7
I358T	358	22634	I	T	7
V382A	382	22706	V	A	7
V407A	407	22781	V	A	7
I434L	434	22862	I	L	7
G446D	446	22898	G	D	7
C480R	480	23000	C	R	7
E484*	484	23012	E	*	7
A522T	522	23126	A	T	7
P322L	322	22526	P	L	6
G339C	339	22577	G	C	6
A344F	344	22592	A	F	6
R346T	346	22598	R	T	6
W353L	353	22619	W	L	6
S375P	375	22685	S	P	6
Y380F	380	22700	Y	F	6
S383F	383	22709	S	F	6
V395F	395	22745	V	F	6
Y396H	396	22748	Y	H	6
A397S	397	22751	A	S	6
D398N	398	22754	D	N	6
D405G	405	22775	D	G	6
R408G	408	22784	R	G	6
P412Q	412	22796	P	Q	6
Q414L	414	22802	Q	L	6
G416*	416	22808	G	*	6
D428Y	428	22844	D	Y	6
W436L	436	22868	W	L	6
K444M	444	22892	K	M	6
G447D	447	22901	G	D	6
R457M	457	22931	R	M	6
S459P	459	22937	S	P	6
N460S	460	22940	N	S	6
N460T	460	22940	N	T	6
K462I	462	22946	K	I	6
K462T	462	22946	K	T	6
F464L	464	22952	F	L	6
F464S	464	22952	F	S	6
E471A	471	22973	E	A	6
Y473F	473	22979	Y	F	6
Q474*	474	22982	Q	*	6
Q474E	474	22982	Q	E	6
Q474R	474	22982	Q	R	6
G496R	496	23048	G	R	6
P499R	499	23057	P	R	6
T500A	500	23060	T	A	6
V511L	511	23093	V	L	6
S514Y	514	23102	S	Y	6
F318Y	318	22514	F	Y	5
P322T	322	22526	P	T	5
S325Y	325	22535	S	Y	5
N331S	331	22553	N	S	5
I332V	332	22556	I	V	5
F342L	342	22586	F	L	5
N343Y	343	22589	N	Y	5
V362L	362	22646	V	L	5
Y365D	365	22655	Y	D	5
A372P	372	22676	A	P	5
S375T	375	22685	S	T	5
T376N	376	22688	T	N	5
K378*	378	22694	K	*	5
C379F	379	22697	C	F	5
V382E	382	22706	V	E	5
T385P	385	22715	T	P	5
D389Y	389	22727	D	Y	5
L390I	390	22730	L	I	5
L390P	390	22730	L	P	5
Y396F	396	22748	Y	F	5
S399P	399	22757	S	P	5
R403S	403	22769	R	S	5
G404V	404	22772	G	V	5
I410T	410	22790	I	T	5
G416E	416	22808	G	E	5
D420N	420	22820	D	N	5
D420Y	420	22820	D	Y	5
G431V	431	22853	G	V	5
A435T	435	22865	A	T	5
G447C	447	22901	G	C	5
N450S	450	22910	N	S	5
Y453H	453	22919	Y	H	5
R457T	457	22931	R	T	5
K458E	458	22934	K	E	5
K458R	458	22934	K	R	5
E465*	465	22955	E	*	5
S469*	469	22967	S	*	5
T478A	478	22994	T	A	5
G482V	482	23006	G	V	5
E484R	484	23012	E	R	5
G485C	485	23015	G	C	5
N487D	487	23021	N	D	5
C488F	488	23024	C	F	5
C488R	488	23024	C	R	5
Y489*	489	23027	Y	*	5
Q498H	498	23054	Q	H	5
N501K	501	23063	N	K	5
P507Q	507	23081	P	Q	5
V512I	512	23096	V	I	5
V512L	512	23096	V	L	5
L513P	513	23099	L	P	5
S514T	514	23102	S	T	5
E516G	516	23108	E	G	5
T523S	523	23129	T	S	5
V524F	524	23132	V	F	5
E324A	324	22532	E	A	4
S325A	325	22535	S	A	4
R328G	328	22544	R	G	4
R328S	328	22544	R	S	4
T333K	333	22559	T	K	4
F338S	338	22574	F	S	4
A344D	344	22592	A	D	4
T345F	345	22595	T	F	4
R346F	346	22598	R	F	4
F347L	347	22601	F	L	4
A348P	348	22604	A	P	4
W353R	353	22619	W	R	4
R355S	355	22625	R	S	4
N360S	360	22640	N	S	4
C361F	361	22643	C	F	4
C361S	361	22643	C	S	4
A363V	363	22649	A	V	4
D364Y	364	22652	D	Y	4
F374S	374	22682	F	S	4
F374Y	374	22682	F	Y	4
S375Y	375	22685	S	Y	4
K378M	378	22694	K	M	4
S383P	383	22709	S	P	4
N394I	394	22742	N	I	4
V395A	395	22745	V	A	4
R408S	408	22784	R	S	4
A411D	411	22793	A	D	4
G413A	413	22799	G	A	4
T415S	415	22805	T	S	4
A419T	419	22817	A	T	4
L425S	425	22835	L	S	4
P426L	426	22838	P	L	4
D427A	427	22841	D	A	4
T430A	430	22850	T	A	4
W436*	436	22868	W	*	4
N437S	437	22871	N	S	4
S438P	438	22874	S	P	4
D442Y	442	22886	D	Y	4
G446C	446	22898	G	C	4
Y449C	449	22907	Y	C	4
R454*	454	22922	R	*	4
L455S	455	22925	L	S	4
R457K	457	22931	R	K	4
K458Q	458	22934	K	Q	4
K462E	462	22946	K	E	4
K462R	462	22946	K	R	4
P463H	463	22949	P	H	4
I468F	468	22964	I	F	4
N481T	481	23003	N	T	4
G482A	482	23006	G	A	4
V483G	483	23009	V	G	4
E484V	484	23012	E	V	4
F486S	486	23018	F	S	4
N487Y	487	23021	N	Y	4
Y489C	489	23027	Y	C	4
Q498K	498	23054	Q	K	4
Q498R	498	23054	Q	R	4
P499T	499	23057	P	T	4
G502C	502	23066	G	C	4
R509I	509	23087	R	I	4
R509S	509	23087	R	S	4
V512A	512	23096	V	A	4
L517H	517	23111	L	H	4
L518V	518	23114	L	V	4
A520P	520	23120	A	P	4
A522G	522	23126	A	G	4
R319I	319	22517	R	I	3
R319S	319	22517	R	S	3
R319T	319	22517	R	T	3
T323S	323	22529	T	S	3
R328K	328	22544	R	K	3
F329S	329	22547	F	S	3
C336Y	336	22568	C	Y	3
E340*	340	22580	E	*	3
T345A	345	22595	T	A	3
T345I	345	22595	T	I	3
S349A	349	22607	S	A	3
Y351H	351	22613	Y	H	3
R355T	355	22625	R	T	3
K356E	356	22628	K	E	3
I358L	358	22634	I	L	3
C361R	361	22643	C	R	3
A363P	363	22649	A	P	3
Y365H	365	22655	Y	H	3
Y365S	365	22655	Y	S	3
S366Y	366	22658	S	Y	3
S371A	371	22673	S	A	3
S373*	373	22679	S	*	3
C379S	379	22697	C	S	3
T385A	385	22715	T	A	3
K386R	386	22718	K	R	3
N388S	388	22724	N	S	3
C391*	391	22733	C	*	3
F392S	392	22736	F	S	3
T393A	393	22739	T	A	3
Y396C	396	22748	Y	C	3
Y396N	396	22748	Y	N	3
A397V	397	22751	A	V	3
S399*	399	22757	S	*	3
F400L	400	22760	F	L	3
R403G	403	22769	R	G	3
R403I	403	22769	R	I	3
G404S	404	22772	G	S	3
D405N	405	22775	D	N	3
E406*	406	22778	E	*	3
D420A	420	22820	D	A	3
D420G	420	22820	D	G	3
N422I	422	22826	N	I	3
L425F	425	22835	L	F	3
L425V	425	22835	L	V	3
P426Q	426	22838	P	Q	3
D428E	428	22844	D	E	3
T430S	430	22850	T	S	3
G431C	431	22853	G	C	3
I434M	434	22862	I	M	3
A435V	435	22865	A	V	3
D442V	442	22886	D	V	3
N448K	448	22904	N	K	3
Y451F	451	22913	Y	F	3
L452V	452	22916	L	V	3
Y453C	453	22919	Y	C	3
L455V	455	22925	L	V	3
K458*	458	22934	K	*	3
K458T	458	22934	K	T	3
L461F	461	22943	L	F	3
D467E	467	22961	D	E	3
D467V	467	22961	D	V	3
I468M	468	22964	I	M	3
S469A	469	22967	S	A	3
S469T	469	22967	S	T	3
E471*	471	22973	E	*	3
E471V	471	22973	E	V	3
Y473*	473	22979	Y	*	3
A475P	475	22985	A	P	3
G476D	476	22988	G	D	3
T478S	478	22994	T	S	3
C480*	480	23000	C	*	3
N481H	481	23003	N	H	3
N481I	481	23003	N	I	3
N481Y	481	23003	N	Y	3
G482C	482	23006	G	C	3
G482R	482	23006	G	R	3
N487I	487	23021	N	I	3
N487K	487	23021	N	K	3
C488*	488	23024	C	*	3
S494*	494	23042	S	*	3
S494R	494	23042	S	R	3
S494T	494	23042	S	T	3
G496C	496	23048	G	C	3
Q498*	498	23054	Q	*	3
T500N	500	23060	T	N	3
G502V	502	23066	G	V	3
G504N	504	23072	G	N	3
G504V	504	23072	G	V	3
Y505*	505	23075	Y	*	3
V510A	510	23090	V	A	3
V512F	512	23096	V	F	3
F515Y	515	23105	F	Y	3
E516*	516	23108	E	*	3
E516D	516	23108	E	D	3
E516V	516	23108	E	V	3
L517V	517	23111	L	V	3
A520L	520	23120	A	L	3
F318C	318	22514	F	C	2
F318I	318	22514	F	I	2
F318V	318	22514	F	V	2
R319K	319	22517	R	K	2
Q321H	321	22523	Q	H	2
Q321R	321	22523	Q	R	2
E324G	324	22532	E	G	2
V327A	327	22541	V	A	2
V327D	327	22541	V	D	2
P330T	330	22550	P	T	2
N331D	331	22553	N	D	2
T333A	333	22559	T	A	2
N334I	334	22562	N	I	2
N334Y	334	22562	N	Y	2
L335S	335	22565	L	S	2
F338V	338	22574	F	V	2
G339R	339	22577	G	R	2
E340V	340	22580	E	V	2
V341F	341	22583	V	F	2
N343D	343	22589	N	D	2
A344P	344	22592	A	P	2
F347C	347	22601	F	C	2
F347Y	347	22601	F	Y	2
A348E	348	22604	A	E	2
A348F	348	22604	A	F	2
A348G	348	22604	A	G	2
V350A	350	22610	V	A	2
V350F	350	22610	V	F	2
Y351C	351	22613	Y	C	2
Y351F	351	22613	Y	F	2
A352T	352	22616	A	T	2
W353S	353	22619	W	S	2
I358F	358	22634	I	F	2
V362I	362	22646	V	I	2
S366F	366	22658	S	F	2
S366L	366	22658	S	L	2
Y369C	369	22667	Y	C	2
Y369D	369	22667	Y	D	2
N370D	370	22670	N	D	2
A372L	372	22676	A	L	2
F374V	374	22682	F	V	2
F377V	377	22691	F	V	2
K378E	378	22694	K	E	2
G381V	381	22703	G	V	2
V382M	382	22706	V	M	2
S383T	383	22709	S	T	2
P384A	384	22712	P	A	2
P384H	384	22712	P	H	2
P384T	384	22712	P	T	2
L387F	387	22721	L	F	2
N388Y	388	22724	N	Y	2
D389G	389	22727	D	G	2
D389H	389	22727	D	H	2
C391F	391	22733	C	F	2
C391S	391	22733	C	S	2
F392I	392	22736	F	I	2
N394K	394	22742	N	K	2
D398V	398	22754	D	V	2
F400S	400	22760	F	S	2
V401A	401	22763	V	A	2
V401I	401	22763	V	I	2
I402F	402	22766	I	F	2
I402T	402	22766	I	T	2
E406G	406	22778	E	G	2
E406K	406	22778	E	K	2
V407F	407	22781	V	F	2
Q409H	409	22787	Q	H	2
Q409K	409	22787	Q	K	2
I410L	410	22790	I	L	2
A411P	411	22793	A	P	2
P412T	412	22796	P	T	2
Q414H	414	22802	Q	H	2
Q414P	414	22802	Q	P	2
K417E	417	22811	K	E	2
I418T	418	22814	I	T	2
A419V	419	22817	A	V	2
N422S	422	22826	N	S	2
Y423H	423	22829	Y	H	2
K424N	424	22832	K	N	2
P426T	426	22838	P	T	2
D428V	428	22844	D	V	2
F429L	429	22847	F	L	2
G431D	431	22853	G	D	2
C432*	432	22856	C	*	2
C432F	432	22856	C	F	2
I434T	434	22862	I	T	2
A435D	435	22865	A	D	2
A435P	435	22865	A	P	2
W436R	436	22868	W	R	2
S438A	438	22874	S	A	2
S438T	438	22874	S	T	2
N439S	439	22877	N	S	2
L441R	441	22883	L	R	2
S443F	443	22889	S	F	2
S443P	443	22889	S	P	2
Y449F	449	22907	Y	F	2
Y449N	449	22907	Y	N	2
Y451*	451	22913	Y	*	2
Y451C	451	22913	Y	C	2
Y451D	451	22913	Y	D	2
L452P	452	22916	L	P	2
Y453*	453	22919	Y	*	2
R454G	454	22922	R	G	2
R454S	454	22922	R	S	2
R454T	454	22922	R	T	2
F456S	456	22928	F	S	2
F456Y	456	22928	F	Y	2
R457W	457	22931	R	W	2
N460H	460	22940	N	H	2
P463T	463	22949	P	T	2
F464I	464	22952	F	I	2
F464V	464	22952	F	V	2
E465V	465	22955	E	V	2
R466G	466	22958	R	G	2
R466I	466	22958	R	I	2
R466S	466	22958	R	S	2
I468L	468	22964	I	L	2
I468N	468	22964	I	N	2
Y473H	473	22979	Y	H	2
Q474K	474	22982	Q	K	2
A475G	475	22985	A	G	2
P479T	479	22997	P	T	2
C480F	480	23000	C	F	2
N487S	487	23021	N	S	2
N487T	487	23021	N	T	2
Y489F	489	23027	Y	F	2
Y489S	489	23027	Y	S	2
F490C	490	23030	F	C	2
P491H	491	23033	P	H	2
L492F	492	23036	L	F	2
Q493P	493	23039	Q	P	2
Y495F	495	23045	Y	F	2
F497L	497	23051	F	L	2
F497S	497	23051	F	S	2
F497V	497	23051	F	V	2
V503L	503	23069	V	L	2
Y505F	505	23075	Y	F	2
Y505N	505	23075	Y	N	2
Q506R	506	23078	Q	R	2
Y508N	508	23084	Y	N	2
R509K	509	23087	R	K	2
R509T	509	23087	R	T	2
V511A	511	23093	V	A	2
V512E	512	23096	V	E	2
L513V	513	23099	L	V	2
S514A	514	23102	S	A	2
F515S	515	23105	F	S	2
E516A	516	23108	E	A	2
H519L	519	23117	H	L	2
A520E	520	23120	A	E	2
A520G	520	23120	A	G	2
V524I	524	23132	V	I	2
C525R	525	23135	C	R	2
C525W	525	23135	C	W	2
G526V	526	23138	G	V	2
F318*	318	22514	F	*	1
F318N	318	22514	F	N	1
R319*	319	22517	R	*	1
R319G	319	22517	R	G	1
V320D	320	22520	V	D	1
P322Q	322	22526	P	Q	1
T323M	323	22529	T	M	1
T323P	323	22529	T	P	1
E324L	324	22532	E	L	1
S325C	325	22535	S	C	1
S325K	325	22535	S	K	1
S325L	325	22535	S	L	1
S325P	325	22535	S	P	1
I326M	326	22538	I	M	1
I326N	326	22538	I	N	1
I326S	326	22538	I	S	1
V327L	327	22541	V	L	1
R328T	328	22544	R	T	1
F329I	329	22547	F	I	1
P330H	330	22550	P	H	1
P330R	330	22550	P	R	1
N331I	331	22553	N	I	1
I332T	332	22556	I	T	1
N334D	334	22562	N	D	1
L335M	335	22565	L	M	1
C336F	336	22568	C	F	1
C336R	336	22568	C	R	1
F338P	338	22574	F	P	1
F338Y	338	22574	F	Y	1
E340Q	340	22580	E	Q	1
V341A	341	22583	V	A	1
V341G	341	22583	V	G	1
V341S	341	22583	V	S	1
F342C	342	22586	F	C	1
N343K	343	22589	N	K	1
N343S	343	22589	N	S	1
T345N	345	22595	T	N	1
T345P	345	22595	T	P	1
F347I	347	22601	F	I	1
F347S	347	22601	F	S	1
F347V	347	22601	F	V	1
A348L	348	22604	A	L	1
A348Q	348	22604	A	Q	1
S349Y	349	22607	S	Y	1
V350Q	350	22610	V	Q	1
Y351N	351	22613	Y	N	1
Y351S	351	22613	Y	S	1
A352G	352	22616	A	G	1
A352P	352	22616	A	P	1
W353*	353	22619	W	*	1
W353F	353	22619	W	F	1
N354Y	354	22622	N	Y	1
R355G	355	22625	R	G	1
R355K	355	22625	R	K	1
R355M	355	22625	R	M	1
K356Y	356	22628	K	Y	1
R357G	357	22631	R	G	1
I358A	358	22634	I	A	1
V362D	362	22646	V	D	1
V362G	362	22646	V	G	1
A363S	363	22649	A	S	1
A363T	363	22649	A	T	1
D364A	364	22652	D	A	1
D364G	364	22652	D	G	1
Y365C	365	22655	Y	C	1
L368R	368	22664	L	R	1
Y369F	369	22667	Y	F	1
A372E	372	22676	A	E	1
S373T	373	22679	S	T	1
F374C	374	22682	F	C	1
S375A	375	22685	S	A	1
S375C	375	22685	S	C	1
T376L	376	22688	T	L	1
F377S	377	22691	F	S	1
C379W	379	22697	C	W	1
Y380*	380	22700	Y	*	1
Y380C	380	22700	Y	C	1
Y380H	380	22700	Y	H	1
G381*	381	22703	G	*	1
G381E	381	22703	G	E	1
G381L	381	22703	G	L	1
V382G	382	22706	V	G	1
S383A	383	22709	S	A	1
T385S	385	22715	T	S	1
K386I	386	22718	K	I	1
L387*	387	22721	L	*	1
N388D	388	22724	N	D	1
N388H	388	22724	N	H	1
N388I	388	22724	N	I	1
N388T	388	22724	N	T	1
D389T	389	22727	D	T	1
L390H	390	22730	L	H	1
L390V	390	22730	L	V	1
C391R	391	22733	C	R	1
F392C	392	22736	F	C	1
F392L	392	22736	F	L	1
F392P	392	22736	F	P	1
T393P	393	22739	T	P	1
Y396D	396	22748	Y	D	1
A397E	397	22751	A	E	1
A397P	397	22751	A	P	1
A397T	397	22751	A	T	1
D398G	398	22754	D	G	1
D398Y	398	22754	D	Y	1
S399A	399	22757	S	A	1
S399T	399	22757	S	T	1
I402S	402	22766	I	S	1
R403*	403	22769	R	*	1
G404A	404	22772	G	A	1
G404D	404	22772	G	D	1
G404R	404	22772	G	R	1
D405H	405	22775	D	H	1
V407D	407	22781	V	D	1
V407R	407	22781	V	R	1
V407S	407	22781	V	S	1
R408*	408	22784	R	*	1
Q409E	409	22787	Q	E	1
Q409L	409	22787	Q	L	1
A411G	411	22793	A	G	1
P412A	412	22796	P	A	1
P412S	412	22796	P	S	1
G413C	413	22799	G	C	1
T415P	415	22805	T	P	1
G416R	416	22808	G	R	1
G416V	416	22808	G	V	1
K417D	417	22811	K	D	1
K417M	417	22811	K	M	1
I418F	418	22814	I	F	1
A419D	419	22817	A	D	1
A419G	419	22817	A	G	1
Y421*	421	22823	Y	*	1
Y421F	421	22823	Y	F	1
Y423*	423	22829	Y	*	1
Y423F	423	22829	Y	F	1
Y423S	423	22829	Y	S	1
K424*	424	22832	K	*	1
K424I	424	22832	K	I	1
K424Q	424	22832	K	Q	1
D427E	427	22841	D	E	1
T430K	430	22850	T	K	1
T430N	430	22850	T	N	1
T430P	430	22850	T	P	1
G431R	431	22853	G	R	1
G431S	431	22853	G	S	1
V433D	433	22859	V	D	1
V433L	433	22859	V	L	1
I434K	434	22862	I	K	1
W436S	436	22868	W	S	1
N437D	437	22871	N	D	1
N437I	437	22871	N	I	1
S438Y	438	22874	S	Y	1
N439*	439	22877	N	*	1
N439D	439	22877	N	D	1
N440H	440	22880	N	H	1
L441V	441	22883	L	V	1
D442A	442	22886	D	A	1
V445D	445	22895	V	D	1
V445G	445	22895	V	G	1
G446R	446	22898	G	R	1
G447A	447	22901	G	A	1
G447R	447	22901	G	R	1
Y449*	449	22907	Y	*	1
N450H	450	22910	N	H	1
N450I	450	22910	N	I	1
L452F	452	22916	L	F	1
Y453S	453	22919	Y	S	1
R454I	454	22922	R	I	1
R454K	454	22922	R	K	1
F456*	456	22928	F	*	1
F456I	456	22928	F	I	1
F456V	456	22928	F	V	1
S459C	459	22937	S	C	1
N460D	460	22940	N	D	1
N460Y	460	22940	N	Y	1
K462*	462	22946	K	*	1
P463A	463	22949	P	A	1
F464C	464	22952	F	C	1
E465K	465	22955	E	K	1
D467G	467	22961	D	G	1
D467H	467	22961	D	H	1
S469P	469	22967	S	P	1
T470S	470	22970	T	S	1
I472F	472	22976	I	F	1
Y473C	473	22979	Y	C	1
Y473D	473	22979	Y	D	1
Q474L	474	22982	Q	L	1
A475D	475	22985	A	D	1
G476F	476	22988	G	F	1
S477C	477	22991	S	C	1
S477D	477	22991	S	D	1
S477K	477	22991	S	K	1
C480G	480	23000	C	G	1
C480S	480	23000	C	S	1
C480W	480	23000	C	W	1
V483D	483	23009	V	D	1
G485D	485	23015	G	D	1
G485T	485	23015	G	T	1
F486I	486	23018	F	I	1
F486V	486	23018	F	V	1
F486Y	486	23018	F	Y	1
N487H	487	23021	N	H	1
C488S	488	23024	C	S	1
C488W	488	23024	C	W	1
C488Y	488	23024	C	Y	1
Y489D	489	23027	Y	D	1
Y489N	489	23027	Y	N	1
F490I	490	23030	F	I	1
F490R	490	23030	F	R	1
P491A	491	23033	P	A	1
P491R	491	23033	P	R	1
P491T	491	23033	P	T	1
L492V	492	23036	L	V	1
Q493E	493	23039	Q	E	1
Y495*	495	23045	Y	*	1
Y495C	495	23045	Y	C	1
Y495N	495	23045	Y	N	1
Y495S	495	23045	Y	S	1
Q498L	498	23054	Q	L	1
Q498P	498	23054	Q	P	1
T500P	500	23060	T	P	1
N501H	501	23063	N	H	1
G502A	502	23066	G	A	1
G502D	502	23066	G	D	1
G502R	502	23066	G	R	1
G502S	502	23066	G	S	1
V503D	503	23069	V	D	1
G504C	504	23072	G	C	1
G504R	504	23072	G	R	1
G504Y	504	23072	G	Y	1
Y505C	505	23075	Y	C	1
Q506H	506	23078	Q	H	1
Q506L	506	23078	Q	L	1
Q506P	506	23078	Q	P	1
P507H	507	23081	P	H	1
Y508F	508	23084	Y	F	1
V510E	510	23090	V	E	1
V510G	510	23090	V	G	1
V510I	510	23090	V	I	1
V511G	511	23093	V	G	1
V512G	512	23096	V	G	1
S514P	514	23102	S	P	1
E516K	516	23108	E	K	1
L518Q	518	23114	L	Q	1
L518R	518	23114	L	R	1
L518S	518	23114	L	S	1
H519D	519	23117	H	D	1
H519N	519	23117	H	N	1
H519R	519	23117	H	R	1
V524A	524	23132	V	A	1
V524G	524	23132	V	G	1
V524L	524	23132	V	L	1
C525*	525	23135	C	*	1
C525F	525	23135	C	F	1
G526A	526	23138	G	A	1
G526E	526	23138	G	E	1
G526R	526	23138	G	R	1
